# Supplementary material for: From arteries to boreholes: steady-state response of a poroelastic cylinder to fluid injection
Source: Proc Math Phys Eng Sci. 2017 May 31;473(2201):20160753. doi: 10.1098/rspa.2016.0753 (PMC5454344; doi:10.1098/rspa.2016.0753)
Supplement: MATLAB files [file rspa20160753supp2.zip]

Archive with 52 entries (49 files):
- ESM_MATLAB/
- ESM_MATLAB/.DS_Store
- __MACOSX/
- __MACOSX/ESM_MATLAB/
- __MACOSX/ESM_MATLAB/._.DS_Store
- ESM_MATLAB/chebdif.m
- __MACOSX/ESM_MATLAB/._chebdif.m
- ESM_MATLAB/chebint.m
- __MACOSX/ESM_MATLAB/._chebint.m
- ESM_MATLAB/fig2_and_fig3.m
- __MACOSX/ESM_MATLAB/._fig2_and_fig3.m
- ESM_MATLAB/fig2_and_fig3_helper.m
- __MACOSX/ESM_MATLAB/._fig2_and_fig3_helper.m
- ESM_MATLAB/fig_geo_force.m
- __MACOSX/ESM_MATLAB/._fig_geo_force.m
- ESM_MATLAB/fig_geometry.m
- __MACOSX/ESM_MATLAB/._fig_geometry.m
- ESM_MATLAB/fig_geometry_helper.m
- __MACOSX/ESM_MATLAB/._fig_geometry_helper.m
- ESM_MATLAB/fig_geometry_helper_zd_dp.m
- __MACOSX/ESM_MATLAB/._fig_geometry_helper_zd_dp.m
- ESM_MATLAB/Lk0_apstress.m
- __MACOSX/ESM_MATLAB/._Lk0_apstress.m
- ESM_MATLAB/Lk0_zerodisp.m
- __MACOSX/ESM_MATLAB/._Lk0_zerodisp.m
- ESM_MATLAB/LkKC_apstress.m
- __MACOSX/ESM_MATLAB/._LkKC_apstress.m
- ESM_MATLAB/LkKC_zerodisp.m
- __MACOSX/ESM_MATLAB/._LkKC_zerodisp.m
- ESM_MATLAB/Nk0_apstress.m
- __MACOSX/ESM_MATLAB/._Nk0_apstress.m
- ESM_MATLAB/Nk0_zerodisp.m
- __MACOSX/ESM_MATLAB/._Nk0_zerodisp.m
- ESM_MATLAB/NkKC_apstress.m
- __MACOSX/ESM_MATLAB/._NkKC_apstress.m
- ESM_MATLAB/NkKC_zerodisp.m
- __MACOSX/ESM_MATLAB/._NkKC_zerodisp.m
- ESM_MATLAB/Qk0_apstress.m
- __MACOSX/ESM_MATLAB/._Qk0_apstress.m
- ESM_MATLAB/Qk0_zerodisp.m
- __MACOSX/ESM_MATLAB/._Qk0_zerodisp.m
- ESM_MATLAB/QkKC_apstress.m
- __MACOSX/ESM_MATLAB/._QkKC_apstress.m
- ESM_MATLAB/QkKC_apstress_approxJacobian.m
- __MACOSX/ESM_MATLAB/._QkKC_apstress_approxJacobian.m
- ESM_MATLAB/QkKC_zerodisp.m
- __MACOSX/ESM_MATLAB/._QkKC_zerodisp.m
- ESM_MATLAB/README.txt
- __MACOSX/ESM_MATLAB/._README.txt
- ESM_MATLAB/tester.m
- __MACOSX/ESM_MATLAB/._tester.m
- __MACOSX/._ESM_MATLAB
