# Supplementary material for: From arteries to boreholes: steady-state response of a poroelastic cylinder to fluid injection
Source: Proc Math Phys Eng Sci. 2017 May 31;473(2201):20160753. doi: 10.1098/rspa.2016.0753 (PMC5454344; doi:10.1098/rspa.2016.0753)
Supplement: MATLAB files [file rspa20160753supp2.zip › ESM_MATLAB/fig2_and_fig3.m]

clear all; close all; clc;

%%%%%%%%%%%%%%%%%%%%%%%%%%%%%%%%%%%%%%%%%%%%%%%%%%%%%%
% Set parameter vaues 

elasticpar.n0 = 0.5;
elasticpar.gamma = 0.4;
elasticpar.sigstar = 0;

elasticpar.minchange = 1e-7;
elasticpar.tol = 1e-6;
elasticpar.maxnoit = 1e5;

a0(2) = 1e-3;
dp(2) = 0.33;

a0(3) = 0.85;
dp(3) = 0.025;

%%%%%%%%%%%%%%%%%%%%%%%%%%%%%%%%%%%%%%%%%%%%%%%%%%%%%%
% Generate results

filenames_zd = {};
filenames_ap = {};
for i=2:3
    filenames_zd{i} = [ './fig' num2str(i) '_zd.mat'];
    filenames_ap{i} = [ './fig' num2str(i) '_ap.mat'];
end

fig2_and_fig3_helper

%%%%%%%%%%%%%%%%%%%%%%%%%%%%%%%%%%%%%%%%%%%%%%%%%%%%%%%%%%%%%%%%%%%%%%%%%%%
% Plot results

cmap = cbrewer('qual','Dark2',3);
for i = 2:3
    
    load(filenames_ap{i});
    
    figure(i)
    subplot(521)
    plot(rLk0,nLk0,'-','LineWidth',1,'Color',cmap(3,:))
    hold on 
    plot((rNk0-uNk0),nNk0,'-','LineWidth',1,'Color',cmap(2,:))
    plot((rNkKC-uNkKC),nNkKC,'--','LineWidth',1,'Color',cmap(2,:))
    plot((rLkKC),nLkKC,'--','LineWidth',1,'Color',cmap(3,:))
    plot((rQk0-uQk0),nQk0,'k')
    plot((rQkKC-uQkKC),nQkKC,'k--')
    if i==2
        axis([a0(i) 1 .45 .85])
        set(gca,'xscale','log')
        set(gca,'xtick', [1e-3 1e-2 1e-1 1] )
    elseif i==3 
        axis([a0(i) 1 .5 .65]) 
    end
    
    subplot(523)
    plot((rLk0),uLk0,'-','LineWidth',1,'Color',cmap(3,:))
    hold on 
    plot((rNk0-uNk0),uNk0,'-','LineWidth',1,'Color',cmap(2,:))
    plot((rNkKC-uNkKC),uNkKC,'--','LineWidth',1,'Color',cmap(2,:))
    plot((rLkKC),uLkKC,'--','LineWidth',1,'Color',cmap(3,:))
    plot((rQk0-uQk0),uQk0,'k')
    plot((rQkKC-uQkKC),uQkKC,'k--')
    if i ==2
        axis([a0(i) 1 0 .07])
        set(gca,'xscale','log')
        set(gca,'xtick', [1e-3 1e-2 1e-1 1] )
    elseif i == 3
        axis([a0(i) 1 0 .6]) 
    end

    subplot(525)
    plot((rLk0),sigrLk0,'-','LineWidth',1,'Color',cmap(3,:))
    hold on
    plot((rNk0-uNk0),sigrNk0,'-','LineWidth',1,'Color',cmap(2,:))
    plot((rNkKC-uNkKC),sigrNkKC,'--','LineWidth',1,'Color',cmap(2,:))
    plot((rLkKC),sigrLkKC,'--','LineWidth',1,'Color',cmap(3,:))
    plot((rQk0-uQk0),sigrQk0,'k')
    plot((rQkKC-uQkKC),sigrQkKC,'k--')
    if i==2
        axis([a0(i) 1 -.06 .23])
        set(gca,'xscale','log')
        set(gca,'xtick', [1e-3 1e-2 1e-1 1] )
    elseif i==3
        axis([a0(i) 1 0 1.2e-3]) 
    end

    subplot(527)  
    plot((rLk0),sigtLk0,'-','LineWidth',1,'Color',cmap(3,:))
    hold on
    plot((rNk0-uNk0),sigtNk0,'-','LineWidth',1,'Color',cmap(2,:))
    plot((rNkKC-uNkKC),sigtNkKC,'--','LineWidth',1,'Color',cmap(2,:))
    plot(rLkKC,sigtLkKC,'--','LineWidth',1,'Color',cmap(3,:))
    plot((rQk0-uQk0),sigtQk0,'k')
    plot((rQkKC-uQkKC),sigtQkKC,'k--')
    if i==2
        axis([a0(i) 1 -.025 .525])
        set(gca,'xscale','log')
        set(gca,'xtick', [1e-3 1e-2 1e-1 1] )
    elseif i==3
        axis([a0(i) 1 0 .33]) 
    end

    subplot(529)
    plot((rLk0),pLk0,'-','LineWidth',1,'Color',cmap(3,:))
    hold on
    plot((rNk0-uNk0),pNk0,'-','LineWidth',1,'Color',cmap(2,:))
    plot((rNkKC-uNkKC),pNkKC,'--','LineWidth',1,'Color',cmap(2,:))
    plot((rLkKC),pLkKC,'--','LineWidth',1,'Color',cmap(3,:))
    plot((rQk0-uQk0),pQk0,'k')
    plot((rQkKC-uQkKC),pQkKC,'k--')
    if i==2
        axis([a0(i) 1 0 .35])
        set(gca,'xscale','log')
        set(gca,'xtick', [1e-3 1e-2 1e-1 1] )
    elseif i==3
        axis([a0(i) 1 0 .026]) 
    end
    
    disp(['Fig' num2str(i) 'Applied stress:' 'qLk0=' num2str(qLk0) 'qQk0=' num2str(qQk0) 'qNk0=' num2str(qNk0) 'qLkKC=' num2str(qLkKC) 'qQkKC=' num2str(qQkKC) 'qNkKC=' num2str(qNkKC)])
    
    load(filenames_zd{i});
    
    cmap = cbrewer('qual','Dark2',3);

    figure(i)
    subplot(5,2,2)
    plot(rLk0,nLk0,'-','LineWidth',1,'Color',cmap(3,:))
    hold on
    plot((rLkKC),nLkKC,'--','LineWidth',1,'Color',cmap(3,:))
    plot((rNk0-uNk0),nNk0,'-','LineWidth',1,'Color',cmap(2,:))
    plot((rNkKC-uNkKC),nNkKC,'--','LineWidth',1,'Color',cmap(2,:))
    plot((rQk0-uQk0),nQk0,'k')
    plot((rQkKC-uQkKC),nQkKC,'k--')
    
    if i==2
        axis([a0(i) 1  .45 .85])
        set(gca,'xscale','log')
        set(gca,'xtick', [1e-3 1e-2 1e-1 1] )
    elseif i==3
        axis([a0(i) 1 .487 .513]) 
        set(gca,'xscale','lin')
    end

    subplot(5,2,4)
    plot((rLk0),uLk0,'-','LineWidth',1,'Color',cmap(3,:))
    hold on 
    plot((rLkKC),uLkKC,'--','LineWidth',1,'Color',cmap(3,:))
    plot((rNk0-uNk0),uNk0,'-','LineWidth',1,'Color',cmap(2,:))
    plot((rNkKC-uNkKC),uNkKC,'--','LineWidth',1,'Color',cmap(2,:))
    plot((rQk0-uQk0),uQk0,'k')
    plot((rQkKC-uQkKC),uQkKC,'k--')

    if i==2
        axis([a0(i) 1 0 .07])
        set(gca,'xscale','log')
        set(gca,'xtick', [1e-3 1e-2 1e-1 1] )
    elseif i==3
        axis([a0(i) 1 0 2e-3])
    end

    subplot(5,2,6)
    plot((rLk0),sigrLk0,'-','LineWidth',1,'Color',cmap(3,:))
    hold on
    plot((rLkKC),sigrLkKC,'--','LineWidth',1,'Color',cmap(3,:))
    plot((rNk0-uNk0),sigrNk0,'-','LineWidth',1,'Color',cmap(2,:))
    plot((rNkKC-uNkKC),sigrNkKC,'--','LineWidth',1,'Color',cmap(2,:))
    plot((rQk0-uQk0),sigrQk0,'k')
    plot((rQkKC-uQkKC),sigrQkKC,'k--')
    if i==2
        axis([a0(i) 1 -.06 .23])
        set(gca,'xscale','log')
        set(gca,'xtick', [1e-3 1e-2 1e-1 1] )
    elseif i==3
        axis([a0(i) 1 -.025  0]) 
    end

    subplot(5,2,8)  
    plot((rLk0),sigtLk0,'-','LineWidth',1,'Color',cmap(3,:))
    hold on
    plot(rLkKC,sigtLkKC,'--','LineWidth',1,'Color',cmap(3,:))
    plot((rNk0-uNk0),sigtNk0,'-','LineWidth',1,'Color',cmap(2,:))
    plot((rNkKC-uNkKC),sigtNkKC,'--','LineWidth',1,'Color',cmap(2,:))
    plot((rQk0-uQk0),sigtQk0,'k')
    plot((rQkKC-uQkKC),sigtQkKC,'k--')
    if i ==2
        axis([a0(i) 1 -.025 .525])
        set(gca,'xscale','log')
        set(gca,'xtick', [1e-3 1e-2 1e-1 1] )
    elseif i == 3
        axis([a0(i) 1 -.01 .005]) 
    end
    
    subplot(5,2,10)
    plot((rLk0),pLk0,'-','LineWidth',1,'Color',cmap(3,:))
    hold on
    plot((rLkKC),pLkKC,'--','LineWidth',1,'Color',cmap(3,:))
    plot((rNk0-uNk0),pNk0,'-','LineWidth',1,'Color',cmap(2,:))
    plot((rNkKC-uNkKC),pNkKC,'--','LineWidth',1,'Color',cmap(2,:))
    plot((rQk0-uQk0),pQk0,'k')
    plot((rQkKC-uQkKC),pQkKC,'k--')
    if i ==2
        axis([a0(i) 1 0 .35])
        set(gca,'xscale','log')
        set(gca,'xtick', [1e-3 1e-2 1e-1 1] )
    elseif i == 3 
        axis([a0(i) 1 0 .026]) 
    end
    
    disp(['Fig' num2str(i) 'zero disp:' 'qLk0=' num2str(qLk0) 'qQk0=' num2str(qQk0) 'qNk0=' num2str(qNk0) 'qLkKC=' num2str(qLkKC) 'qQkKC=' num2str(qQkKC) 'qNkKC=' num2str(qNkKC)])
    
    
    figure(i)
    
    figw = 17.2; % cm
    subfigw = 0.4; % Fraction of figw
    subfigh = 0.14; % Fraction of figh
    padleft = 1.35/figw; % Fraction of figw
    padbottom = 1.25/figw; % Fraction of figw
    padbetween = 0.75/figw; % Fraction of figw
    figh = figw; %(2*padbottom + 4*subfigh + 3*padbetween)*figw;
    figh = 1.1*figw % Controls caption size

    for j=1:2
        
        subplot(5,2,1+(j-1))
        box on
        set(gca,'FontSize',10,'FontName','Times New Roman')
        if j==1
            ylabel('$\phi_f$ ','Interpreter','latex')
        end

        subplot(5,2,3+(j-1))
        box on
        set(gca,'FontSize',10,'FontName','Times New Roman')
        if j==1
            ylabel('$u_s$','Interpreter','latex')
        end

        subplot(5,2,5+(j-1))
        box on
        set(gca,'FontSize',10,'FontName','Times New Roman')
        if j==1
            ylabel('$\sigma_r^\prime$','Interpreter','latex')
        end

        subplot(5,2,7+(j-1))
        box on
        set(gca,'FontSize',10,'FontName','Times New Roman')
        if j==1
            ylabel('$\sigma_\theta^\prime$','Interpreter','latex')
        end

        subplot(5,2,9+(j-1))
        box on
        set(gca,'FontSize',10,'FontName','Times New Roman')
        xlabel('$R$','Interpreter','latex')
        if j==1
            ylabel('$p$','Interpreter','latex')
        end
        
    end

    subplot(5,2,1)
    set(gca,'Position',[padleft,padbottom+4*(subfigh+padbetween),subfigw,subfigh])
    subplot(5,2,2)
    set(gca,'Position',[padleft+(subfigw+1.4*padbetween),padbottom+4*(subfigh+padbetween),subfigw,subfigh])
    
    subplot(5,2,3)
    set(gca,'Position',[padleft,padbottom+3*(subfigh+padbetween),subfigw,subfigh])
    subplot(5,2,4)
    set(gca,'Position',[padleft+(subfigw+1.4*padbetween),padbottom+3*(subfigh+padbetween),subfigw,subfigh])
    
    subplot(5,2,5)
    set(gca,'Position',[padleft,padbottom+2*(subfigh+padbetween),subfigw,subfigh])
    subplot(5,2,6)
    set(gca,'Position',[padleft+(subfigw+1.4*padbetween),padbottom+2*(subfigh+padbetween),subfigw,subfigh])
    
    subplot(5,2,7)
    set(gca,'Position',[padleft,padbottom+(subfigh+padbetween),subfigw,subfigh])
    subplot(5,2,8)
    set(gca,'Position',[padleft+(subfigw+1.4*padbetween),padbottom+(subfigh+padbetween),subfigw,subfigh])
    
    subplot(5,2,9)
    set(gca,'Position',[padleft,padbottom,subfigw,subfigh])
    subplot(5,2,10)
    set(gca,'Position',[padleft+(subfigw+1.4*padbetween),padbottom,subfigw,subfigh])
    
    set(gcf,'PaperUnits','centimeters')
    set(gcf,'PaperSize',[figw figh])
    set(gcf,'PaperPosition',[0 0 figw figh])
    print(gcf,'-dpdf',['./fig' num2str(i) '.pdf']);
    
end 
