# Supplementary material for: From arteries to boreholes: steady-state response of a poroelastic cylinder to fluid injection
Source: Proc Math Phys Eng Sci. 2017 May 31;473(2201):20160753. doi: 10.1098/rspa.2016.0753 (PMC5454344; doi:10.1098/rspa.2016.0753)
Supplement: MATLAB files [file rspa20160753supp2.zip › ESM_MATLAB/fig2_and_fig3_helper.m]

%%%%%%%%%%%%%%%%%%%%%%%%%%%%%%%%%%%%%%%%%%%%%%%%%%%%%%%%%%%%%%%%%%%%%%%%%%%
% Figs 2 and 3, left column: Applied stress at the outer boundary

for i=2:3
    
    use = 0;
    filename = filenames_ap{i};
    if exist(filename)==2
        use_str = input(['Found existing data file ''' filename '''. Use it? '],'s');
        if isempty(use_str) || strcmp(use_str,'y') || strcmp(use_str,'Y')
            use = 1;
        end
    end
    
    if use==1
        load(filename);
    else
        
        if i==2
            elasticpar.spacing = 'log';
        end 
        
        elasticpar.a0 = a0(i);
        elasticpar.dp = dp(i);
        
        [rLk0,nLk0,uLk0,aLk0,bLk0,sigrLk0,sigtLk0,pLk0,qLk0] = Lk0_apstress(elasticpar);
        [rQk0,nQk0,uQk0,aQk0,bQk0,sigrQk0,sigtQk0,pQk0,qQk0] = Qk0_apstress(elasticpar);
        [rNk0,nNk0,uNk0,aNk0,bNk0,sigrNk0,sigtNk0,pNk0,qNk0] = Nk0_apstress(elasticpar);
        
        [rLkKC,nLkKC,uLkKC,aLkKC,bLkKC,sigrLkKC,sigtLkKC,pLkKC,qLkKC] = LkKC_apstress(elasticpar);
        [rQkKC,nQkKC,uQkKC,aQkKC,bQkKC,sigrQkKC,sigtQkKC,pQkKC,qQkKC] = QkKC_apstress(elasticpar);
        [rNkKC,nNkKC,uNkKC,aNkKC,bNkKC,sigrNkKC,sigtNkKC,pNkKC,qNkKC] = NkKC_apstress(elasticpar);
         
        save(filename);
        
    end
    
end

%%%%%%%%%%%%%%%%%%%%%%%%%%%%%%%%%%%%%%%%%%%%%%%%%%%%%%%%%%%%%%%%%%%%%%%%%%%
% Figs 2 and 3, right column: Zero displacement at the outer boundary

for i=2:3
    
    use = 0;
    filename = filenames_zd{i};
    if exist(filename)==2
        use_str = input(['Found existing data file ''' filename '''. Use it? '],'s');
        if isempty(use_str) || strcmp(use_str,'y') || strcmp(use_str,'Y')
            use = 1;
        end
    end
    
    if use==1
        load(filename);
    else 
        
        if i == 2
            elasticpar.spacing = 'log';
        end 
        
        elasticpar.a0 = a0(i);
        elasticpar.dp = dp(i);
        
        [rLk0,nLk0,uLk0,aLk0,bLk0,sigrLk0,sigtLk0,pLk0,qLk0] = Lk0_zerodisp(elasticpar);
        [rQk0,nQk0,uQk0,aQk0,bQk0,sigrQk0,sigtQk0,pQk0,qQk0] = Qk0_zerodisp(elasticpar);
        [rNk0,nNk0,uNk0,aNk0,bNk0,sigrNk0,sigtNk0,pNk0,qNk0] = Nk0_zerodisp(elasticpar);
        
        [rLkKC,nLkKC,uLkKC,aLkKC,bLkKC,sigrLkKC,sigtLkKC,pLkKC,qLkKC] = LkKC_zerodisp(elasticpar);
        [rQkKC,nQkKC,uQkKC,aQkKC,bQkKC,sigrQkKC,sigtQkKC,pQkKC,qQkKC] = QkKC_zerodisp(elasticpar);
        [rNkKC,nNkKC,uNkKC,aNkKC,bNkKC,sigrNkKC,sigtNkKC,pNkKC,qNkKC] = NkKC_zerodisp(elasticpar);
     
        save(filename);
        
    end
    
end
