# Supplementary material for: From arteries to boreholes: steady-state response of a poroelastic cylinder to fluid injection
Source: Proc Math Phys Eng Sci. 2017 May 31;473(2201):20160753. doi: 10.1098/rspa.2016.0753 (PMC5454344; doi:10.1098/rspa.2016.0753)
Supplement: MATLAB files [file rspa20160753supp2.zip › ESM_MATLAB/fig_geo_force.m]

clear all; close all; clc;

%%%%%%%%%%%%%%%%%%%%%%%%%%%%%%%%%%%%%%%%%%%%%%%%%%%%%%%%%%%%%%%%%%%%%%%%%%%
% Set parameter values

elasticpar.n0 = 0.5;
elasticpar.gamma = 0.4;
elasticpar.sigstar = 0;

elasticpar.minchange = 1e-7;
elasticpar.tol = 1e-6;
elasticpar.maxresid = 1e7;

Na0 = 170;
a0s = [logspace(log10(3E-5),log10(1E-2),20),linspace(1.5e-2,0.999,Na0-20)];

Nq = 200;
qs_ap = linspace(1e-3,8,Nq);
qs_zd = linspace(1e-3,2,Nq);

%%%%%%%%%%%%%%%%%%%%%%%%%%%%%%%%%%%%%%%%%%%%%%%%%%%%%%%%%%%%%%%%%%%%%%%%%%%
% Generate results

fig_geometry_helper


dp_ap = [ .005, .05, .1, .15, .2, .3,  .5];
dp_zd = [ .005, 0.05, .1, .2, .3, 0.4, .6,];

[a0a0,qq_ap] = meshgrid(a0s,qs_ap);

cmap3 = colormap('parula');
cmap3(1:3:64,:) = [];
cmap3(end-3:end,:) = [];
cmap2 = flipud(colormap('hot'));
cmap2 = cmap2(27:end,:);
cmap1 = [cmap3;cmap2];

ax121 = subplot(1,2,1);
contour(a0a0,pcomp_ap,dps_ap,dp_ap, '--')
hold on
contour(a0a0,sigrcomp_ap,dps_ap,dp_ap,'-')
contour(a0a0,sigtcomp_ap,dps_ap,dp_ap,'--')
contour(a0a0,sigtcomp_ap,dps_ap,dp_ap,':') % to create .- lines with contour
ylim([-.05 1.11])
xlim([0 1])
colormap(ax121,cmap3)
caxis([0.005, .6])


%%%%%%%%%%%%%%%%%%%%%%%%%%%%%%%%%%%%%%%%%%%%%%%%%%%%%%%%%%%%%%%%%%%%%%%%%%%
% Set parameter values

Ndp = 200;
dps_zd = linspace(1e-3,1.2,Ndp);

%%%%%%%%%%%%%%%%%%%%%%%%%%%%%%%%%%%%%%%%%%%%%%%%%%%%%%%%%%%%%%%%%%%%%%%%%%%
% Generate results -- Confined only (right only)

fig_geometry_helper_zd_dp

[a0a0,dpdp_zd] = meshgrid(a0s,dps_zd);

ax122 = subplot(1,2,2);
contour(a0a0,pcomp_zd,dpdp_zd,dp_zd, '--')
hold on
contour(a0a0,sigrcomp_zd,dpdp_zd,dp_zd,'-')
contour(a0a0,sigtcomp_zd,dpdp_zd,dp_zd,':')
contour(a0a0,sigtcomp_zd,dpdp_zd,dp_zd,'--')
ylim([-.05 1.11])
xlim([0,1])
colormap(ax122,cmap3)
caxis([0.005, .6])


figure(1)

% Twelve figures in three columns
figw = 17.2; % cm
subfigw = 0.38; % Fraction of figw
subfigh = 0.75; % Fraction of figh
padleft = 1.35/figw; % Fraction of figw
padbottom = 3/figw; % Fraction of figw
padbetween = 0.65/figw; % Fraction of figw
figh = figw/(2.7); %(2*padbottom + 4*subfigh + 3*padbetween)*figw;

for i=1:2

    subplot(1,2,i)
    box on
    % set(gca,'Layer','top')
    set(gca,'FontSize',10,'FontName','Times New Roman')
    xlabel('$a_0$','Interpreter','latex')
    if i==1
        ylabel('Force Balance','Interpreter','latex')
    end
%     set(gca,'XLim',[0,1])
%     set(gca,'XTick',[0:0.25:1])
%     set(gca,'XTickLabel',{'0','','0.5','','1'})
%     set(gca,'YLim',[0.24,0.51])
%     set(gca,'YTick',[0.25:0.05:0.5])
%     set(gca,'YTickLabel',{'','0.3','','0.4','','0.5'})

   
end

subplot(1,2,1)
set(gca,'Position',[padleft,padbottom,subfigw,subfigh])
subplot(1,2,2)
set(gca,'Position',[padleft+(subfigw+1.4*padbetween),padbottom,subfigw,subfigh])

set(gcf,'PaperUnits','centimeters')
set(gcf,'PaperSize',[figw figh])
set(gcf,'PaperPosition',[0 0 figw figh])
print(gcf,'-dpdf','./fig_geo_force.pdf');
