# Supplementary material for: From arteries to boreholes: steady-state response of a poroelastic cylinder to fluid injection
Source: Proc Math Phys Eng Sci. 2017 May 31;473(2201):20160753. doi: 10.1098/rspa.2016.0753 (PMC5454344; doi:10.1098/rspa.2016.0753)
Supplement: MATLAB files [file rspa20160753supp2.zip › ESM_MATLAB/fig_geometry.m]

clear all; close all; clc;

%%%%%%%%%%%%%%%%%%%%%%%%%%%%%%%%%%%%%%%%%%%%%%%%%%%%%%%%%%%%%%%%%%%%%%%%%%%
% Set parameter values

elasticpar.n0 = 0.5;
elasticpar.gamma = 0.4;
elasticpar.sigstar = 0;

elasticpar.minchange = 1e-7;
elasticpar.tol = 1e-6;
elasticpar.maxresid = 1e7;

Na0 = 170;
a0s = [logspace(log10(3E-5),log10(1E-2),20),linspace(1.5e-2,0.999,Na0-20)];

Nq = 200;
qs_ap = linspace(1e-3,8,Nq);
qs_zd = linspace(1e-3,2,Nq);

%%%%%%%%%%%%%%%%%%%%%%%%%%%%%%%%%%%%%%%%%%%%%%%%%%%%%%%%%%%%%%%%%%%%%%%%%%%
% Generate results -- unconfined and confined (left column)

fig_geometry_helper

%%%%%%%%%%%%%%%%%%%%%%%%%%%%%%%%%%%%%%%%%%%%%%%%%%%%%%%%%%%%%%%%%%%%%%%%%%%
% Plot results

[a0a0,qq_ap] = meshgrid(a0s,qs_ap);
dp_ap = linspace(0.005,0.6,20);


cmap3 = colormap('parula');
cmap3(1:3:64,:) = [];
cmap3(end-3:end,:) = [];
cmap2 = flipud(colormap('hot'));
cmap2 = cmap2(27:end,:);
cmap1 = [cmap3;cmap2];

figure(6)
clf

ax621 = subplot(6,2,1);
contour(a0a0,as_ap-a0a0,dps_ap,dp_ap,'LineWidth',1)
axis([0,1,0,1.5])
colormap(ax621,cmap1)
caxis([0.005,1.2])

ax623 = subplot(6,2,3);
contour(a0a0,(bs_ap-as_ap)-(1-a0a0),dps_ap,dp_ap,'LineWidth',1)
axis([0,1,-0.14,0.11])
colormap(ax623,cmap1)
caxis([0.005,1.2])

ax625 = subplot(6,2,5);
contour(a0a0,minn_ap,dps_ap,dp_ap,'LineWidth',1)
hold on
contour(a0a0,maxn_ap,dps_ap,dp_ap,'-.','LineWidth',1)
axis([0,1,0.499,1.001])
colormap(ax625,cmap1)
caxis([0.005,1.2])

ax627 = subplot(6,2,7);
contour(a0a0,maxrad_ap,dps_ap,dp_ap,'LineWidth',1)
axis([0,1,0,0.35])
colormap(ax627,cmap1)
caxis([0.005,1.2])

ax629 = subplot(6,2,9);
contour(a0a0,maxhoop_ap,dps_ap,dp_ap,'LineWidth',1)
axis([0,1,0,.85])
colormap(ax629,cmap1)
caxis([0.005,1.2])

ax6211 = subplot(6,2,11);
for idp=1:length(dp_ap)
    plot(a0s,dp_ap(idp)./log(1./a0s),'-','Color',[0.9,0.9,0.9],'LineWidth',1)
    hold on
end
hold on
contour(a0a0,qq_ap,dps_ap,dp_ap,'LineWidth',1)
axis([0,1,0,8])
colormap(ax6211,cmap1)
caxis([0.005,1.2])


%%%%%%%%%%%%%%%%%%%%%%%%%%%%%%%%%%%%%%%%%%%%%%%%%%%%%%%%%%%%%%%%%%%%%%%%%%%
% Set parameter values

Ndp = 200;
dps_zd = linspace(1e-3,1.2,Ndp);

%%%%%%%%%%%%%%%%%%%%%%%%%%%%%%%%%%%%%%%%%%%%%%%%%%%%%%%%%%%%%%%%%%%%%%%%%%%
% Generate results -- Confined only (right column)

fig_geometry_helper_zd_dp

%%%%%%%%%%%%%%%%%%%%%%%%%%%%%%%%%%%%%%%%%%%%%%%%%%%%%%%%%%%%%%%%%%%%%%%%%%%
%Extract and format data
[a0a0,dpdp_zd] = meshgrid(a0s,dps_zd);
dp_zd = linspace(0.005,1.2,15);

%%%%%%%%%%%%%%%%%%%%%%%%%%%%%%%%%%%%%%%%%%%%%%%%%%%%%%%%%%%%%%%%%%%%%%%%%%%
% Plot results
ax622 = subplot(6,2,2);
subplot(6,2,2)
contour(a0a0,as_zd-a0a0,dpdp_zd,dp_zd,'LineWidth',1)
axis([0,1,0,0.11])
colormap(ax622,cmap1)

ax624 = subplot(6,2,4);
contour(a0a0,(bs_zd-as_zd)-(1-a0a0),dpdp_zd,dp_zd,'LineWidth',1)
axis([0,1,-0.11,0])
colormap(ax624,cmap1)

ax626 = subplot(6,2,6);
contour(a0a0,minn_zd,dpdp_zd,dp_zd,'LineWidth',1)
hold on
contour(a0a0,maxn_zd,dpdp_zd,dp_zd,'-.','LineWidth',1)
axis([0,1,0.15,1])
colormap(ax626,cmap1)

ax628 = subplot(6,2,8);
contour(a0a0,maxrad_zd,dpdp_zd,dp_zd,'LineWidth',1)
axis([0,1,0,.675])
colormap(ax628,cmap1)

ax6210 = subplot(6,2,10);
contour(a0a0,maxhoop_zd,dpdp_zd,dp_zd,'LineWidth',1)
axis([0,1,0,.85])
colormap(ax6210,cmap1)

ax6212 = subplot(6,2,12);
for idp=1:length(dp_zd)
    plot(a0s,dp_zd(idp)./log(1./a0s),'-','Color',[0.9,0.9,0.9],'LineWidth',1)
    hold on
end
contour(a0a0,qs_zd,dpdp_zd,dp_zd,'LineWidth',1)
axis([0,1,0,1])
colormap(ax6212,cmap1)

%%%%%%%%%%%%%%%%%%%%%%%%%%%%%%%%%%%%%%%%%%%%%%%%%%%%%%%%%%%%%%%%%%%%%%%%%%%
% Format and save figure

figure(6)
figw = 17.2; % cm
figh = 1.2*figw;
subfigw = 0.415; % Fraction of figw
subfigh = 0.12; % Fraction of figh
padleft = 1.45/figw; % Fraction of figw
padbottom = 1.20/figw; % Fraction of figw
padbetween = 0.6/figw; % Fraction of figw

for i=1:2
    
    subplot(6,2,1+(i-1))
    box on
    set(gca,'FontSize',10,'FontName','Times New Roman','LineWidth',1)
    if i==1
        ylabel('$\Delta a$','Interpreter','latex')
    end
    
    subplot(6,2,3+(i-1))
    box on
    set(gca,'FontSize',10,'FontName','Times New Roman','LineWidth',1)
    if i==1
        ylabel('$\Delta (b-a)$','Interpreter','latex')
    end
    
    subplot(6,2,5+(i-1))
    box on
    set(gca,'FontSize',10,'FontName','Times New Roman','LineWidth',1)
    if i==1
        ylabel('$\phi_f^\mathrm{min}$, $\phi_f^\mathrm{max}$','Interpreter','latex')
    end
    
    subplot(6,2,7+(i-1))
    box on
    set(gca,'FontSize',10,'FontName','Times New Roman','LineWidth',1)
    if i==1
        ylabel('$|\sigma_r^{\prime}|^{\mathrm{max}}$','Interpreter','latex')
    end
    
    subplot(6,2,9+(i-1))
    box on
    set(gca,'FontSize',10,'FontName','Times New Roman','LineWidth',1)
    if i==1
        ylabel('$|\sigma_\theta^\prime|^\mathrm{max}$','Interpreter','latex')
    end
    
    subplot(6,2,11+(i-1))
    box on
    set(gca,'FontSize',10,'FontName','Times New Roman','LineWidth',1)
    xlabel('$a_0$','Interpreter','latex')
    if i==1
        ylabel('$q$','Interpreter','latex')
    end
    
end

subplot(6,2,1)
set(gca,'Position',[padleft,padbottom+5*(subfigh+padbetween),subfigw,subfigh])
subplot(6,2,2)
set(gca,'Position',[padleft+(subfigw+1.4*padbetween),padbottom+5*(subfigh+padbetween),subfigw,subfigh])

subplot(6,2,3)
set(gca,'Position',[padleft,padbottom+4*(subfigh+padbetween),subfigw,subfigh])
subplot(6,2,4)
set(gca,'Position',[padleft+(subfigw+1.4*padbetween),padbottom+4*(subfigh+padbetween),subfigw,subfigh])

subplot(6,2,5)
set(gca,'Position',[padleft,padbottom+3*(subfigh+padbetween),subfigw,subfigh])
subplot(6,2,6)
set(gca,'Position',[padleft+(subfigw+1.4*padbetween),padbottom+3*(subfigh+padbetween),subfigw,subfigh])

subplot(6,2,7)
set(gca,'Position',[padleft,padbottom+2*(subfigh+padbetween),subfigw,subfigh])
subplot(6,2,8)
set(gca,'Position',[padleft+(subfigw+1.4*padbetween),padbottom+2*(subfigh+padbetween),subfigw,subfigh])

subplot(6,2,9)
set(gca,'Position',[padleft,padbottom+(subfigh+padbetween),subfigw,subfigh])
subplot(6,2,10)
set(gca,'Position',[padleft+(subfigw+1.4*padbetween),padbottom+(subfigh+padbetween),subfigw,subfigh])

subplot(6,2,11)
set(gca,'Position',[padleft,padbottom,subfigw,subfigh])
subplot(6,2,12)
set(gca,'Position',[padleft+(subfigw+1.4*padbetween),padbottom,subfigw,subfigh])

set(gcf,'PaperUnits','centimeters')
set(gcf,'PaperSize',[figw figh])
set(gcf,'PaperPosition',[0 0 figw figh])
print(gcf,'-dpdf','./fig_geometry_a0_dp.pdf');
