# Supplementary material for: From arteries to boreholes: steady-state response of a poroelastic cylinder to fluid injection
Source: Proc Math Phys Eng Sci. 2017 May 31;473(2201):20160753. doi: 10.1098/rspa.2016.0753 (PMC5454344; doi:10.1098/rspa.2016.0753)
Supplement: MATLAB files [file rspa20160753supp2.zip › ESM_MATLAB/fig_geometry_helper.m]

use = 0;
filename = [ './fig_geometry.mat'];
if exist(filename)==2
    use_str = input(['Found existing data file ''' filename '''. Use it? '],'s');
    if isempty(use_str) || strcmp(use_str,'y') || strcmp(use_str,'Y')
        use = 1;
    end
end

if use==1
    load(filename)
else

    warning('This code will run for a few days...')
    pause

    
    rs_ap = zeros(length(qs_ap),length(a0s),200);
    ns_ap = zeros(length(qs_ap),length(a0s),200);
    us_ap = zeros(length(qs_ap),length(a0s),200);
    sigrs_ap = zeros(length(qs_ap),length(a0s),200);
    sigts_ap = zeros(length(qs_ap),length(a0s),200);
    ps_ap = zeros(length(qs_ap),length(a0s),200);
    int_ps_ap = zeros(length(qs_ap),length(a0s));
    int_sigts_ap = zeros(length(qs_ap),length(a0s));
    
    rs_zd = zeros(length(qs_zd),length(a0s),200);
    ns_zd = zeros(length(qs_zd),length(a0s),200);
    us_zd = zeros(length(qs_zd),length(a0s),200);
    sigrs_zd = zeros(length(qs_zd),length(a0s),200);
    sigts_zd = zeros(length(qs_zd),length(a0s),200);
    ps_zd = zeros(length(qs_zd),length(a0s),200);
    int_ps_zd = zeros(length(qs_zd),length(a0s));
    int_sigts_zd = zeros(length(qs_zd),length(a0s));
    
    for ia = 1:length(a0s)
        
        elasticpar.a0 = a0s(ia);
        maxnoit_ap = 1e4;
        maxnoit_zd = 1e4;
        uguess_ap = 0;
        uguess_zd = 0;
        
        for iq = 1:Nq
            
            disp(['Fig Geometry: Initial inner radius ' num2str(ia) ': ' num2str(100*(iq/Nq)) '% complete'])
            
            % Applied stress at outer boundary
            elasticpar.q = qs_ap(iq);
            try
                elasticpar.uguess = uguess_ap;
                elasticpar.maxnoit = maxnoit_ap;
                [r_ap,n_ap,u_ap,a_ap,b_ap,sigr_ap,sigt_ap,p_ap,q_ap,int_p_ap,int_sigt_ap] = QkKC_apstress_approxJacobian(elasticpar);
                uguess_ap = u_ap;
            catch
               
        
                r_ap = NaN;
                n_ap = NaN;
                u_ap = NaN;
                sigr_ap = NaN;
                sigt_ap = NaN;
                p_ap = NaN;
                int_p_ap = NaN;
                int_sigt_ap = NaN;
                maxnoit_ap = 2;
            end
            
            %%% SAVE EVERYTHING NEEDED FOR FIGURES 4 AND 5
            rs_ap(iq,ia,:) = r_ap;
            ns_ap(iq,ia,:) = n_ap;
            us_ap(iq,ia,:) = u_ap;
            sigrs_ap(iq,ia,:) = sigr_ap;
            sigts_ap(iq,ia,:) = sigt_ap;
            ps_ap(iq,ia,:) = p_ap;
            int_ps_ap(iq,ia) = int_p_ap;
            int_sigts_ap(iq,ia) = int_sigt_ap;        
            
            % Zero displacement at outer boundary
            elasticpar.q = qs_zd(iq);
            try
                elasticpar.uguess = uguess_zd;
                elasticpar.maxnoit = maxnoit_zd;
                [r_zd,n_zd,u_zd,a_zd,b_zd,sigr_zd,sigt_zd,p_zd,q_zd,int_p_zd,int_sigt_zd] = QkKC_zerodisp(elasticpar);
                uguess_zd = u_zd;
            catch
              
                r_zd = NaN;
                n_zd = NaN;
                u_zd = NaN;
                sigr_zd = NaN;
                sigt_zd = NaN;
                p_zd = NaN;
                int_p_zd = NaN;
                int_sigt_zd = NaN;
                maxnoit_zd = 2;
            end
            %%% SAVE EVERYTHING NEEDED FOR FIGURES 4 AND 5
            rs_zd(iq,ia,:) = r_zd;
            ns_zd(iq,ia,:) = n_zd;
            us_zd(iq,ia,:) = u_zd;
            sigrs_zd(iq,ia,:) = sigr_zd;
            sigts_zd(iq,ia,:) = sigt_zd;
            ps_zd(iq,ia,:) = p_zd;
            int_ps_zd(iq,ia) = int_p_zd;
            int_sigts_zd(iq,ia) = int_sigt_zd;
            
        end
        
    end
    
    save(filename);
    
    
  
    
end


% Want dp, a, b, nmin, nmax, |sigt|_max, |sigr|_max, q0, int_p, int_sigt, sigr(b)
dps_ap = zeros(length(qs_ap),length(a0s));
as_ap = zeros(length(qs_ap),length(a0s));
bs_ap = zeros(length(qs_ap),length(a0s));
maxn_ap = zeros(length(qs_ap),length(a0s));
minn_ap = zeros(length(qs_ap),length(a0s));
maxrad_ap = zeros(length(qs_ap),length(a0s));
maxhoop_ap = zeros(length(qs_ap),length(a0s));
q0s_ap = zeros(length(qs_ap),length(a0s));
pcomp_ap = zeros(length(qs_ap),length(a0s));
sigtcomp_ap = zeros(length(qs_ap),length(a0s));
sigrcomp_ap = zeros(length(qs_ap),length(a0s));

dps_zd = zeros(length(qs_zd),length(a0s));
as_zd = zeros(length(qs_zd),length(a0s));
bs_zd = zeros(length(qs_zd),length(a0s));
maxn_zd = zeros(length(qs_zd),length(a0s));
minn_zd = zeros(length(qs_zd),length(a0s));
maxrad_zd = zeros(length(qs_zd),length(a0s));
maxhoop_zd = zeros(length(qs_zd),length(a0s));
q0s_zd = zeros(length(qs_zd),length(a0s));
pcomp_zd = zeros(length(qs_zd),length(a0s));
sigtcomp_zd = zeros(length(qs_zd),length(a0s));
sigrcomp_zd = zeros(length(qs_zd),length(a0s));

for iq=1:length(qs_ap)
    
    for ia=1:length(a0s)
        
        dps_ap(iq,ia) = ps_ap(iq,ia,1);
        as_ap(iq,ia) = rs_ap(iq,ia,1);
        bs_ap(iq,ia) = rs_ap(iq,ia,end);
        minn_ap(iq,ia) = min(ns_ap(iq,ia,:));
        maxn_ap(iq,ia) = max(ns_ap(iq,ia,:));
        maxrad_ap(iq,ia) = max(abs(sigrs_ap(iq,ia,:)));
        maxhoop_ap(iq,ia) = max(abs(sigts_ap(iq,ia,:)));
        q0s_ap(iq,ia) = dps_ap(iq,ia)/log(1/a0s(ia));
        pcomp_ap(iq,ia) = 2*(as_ap(iq,ia)*dps_ap(iq,ia)+int_ps_ap(iq,ia));
        sigtcomp_ap(iq,ia) = 2*int_sigts_ap(iq,ia);
        sigrcomp_ap(iq,ia) = -2*bs_ap(iq,ia)*sigrs_ap(iq,ia,end);
        
        dps_zd(iq,ia) = ps_zd(iq,ia,1);
        as_zd(iq,ia) = rs_zd(iq,ia,1);
        bs_zd(iq,ia) = rs_zd(iq,ia,end);
        minn_zd(iq,ia) = min(ns_zd(iq,ia,:));
        maxn_zd(iq,ia) = max(ns_zd(iq,ia,:));
        maxrad_zd(iq,ia) = max(abs(sigrs_zd(iq,ia,:)));
        maxhoop_zd(iq,ia) = max(abs(sigts_zd(iq,ia,:)));
        q0s_zd(iq,ia) = dps_zd(iq,ia)/log(1/a0s(ia));
        pcomp_zd(iq,ia) = 2*(as_zd(iq,ia)*dps_zd(iq,ia)+int_ps_zd(iq,ia));
        sigtcomp_zd(iq,ia) = 2*int_sigts_zd(iq,ia);
        sigrcomp_zd(iq,ia) = -2*bs_zd(iq,ia)*sigrs_zd(iq,ia,end);
        
    end
    
end
