# Supplementary material for: From arteries to boreholes: steady-state response of a poroelastic cylinder to fluid injection
Source: Proc Math Phys Eng Sci. 2017 May 31;473(2201):20160753. doi: 10.1098/rspa.2016.0753 (PMC5454344; doi:10.1098/rspa.2016.0753)
Supplement: MATLAB files [file rspa20160753supp2.zip › ESM_MATLAB/Lk0_apstress.m]

function [r,n,u,a,b,sigr,sigt,p,q,int_p,int_sigt] = Lk0_apstress(elasticpar)

    %%%%%%%%%%%%%%%%%%%%%%%%%%%%%%%%%%%%%%%%%%%%%%%%%%%%%%%%%%%%%%%%%%%%%%%%
    % This function solves the L-k0 model for sigr(b) = sigstar
    
    %%%%%%%%%%%%%%%%%%%%%%%%%%%%%%%%%%%%%%%%%%%%%%%%%%%%%%%%%%%%%%%%%%%%%%%%
    % Set some default values
    if ~isfield(elasticpar,'N')
        elasticpar.N = 2000;
    end
    
    %%%%%%%%%%%%%%%%%%%%%%%%%%%%%%%%%%%%%%%%%%%%%%%%%%%%%%%%%%%%%%%%%%%%%%%%
    % Check to make sure that the parameters include exactly one of q vs dp
    if ~isfield(elasticpar,'q')
        elasticpar.q = NaN;
    end
    if ~isfield(elasticpar,'dp')
        elasticpar.dp = NaN;
    end
    if ( isnan(elasticpar.q) && isnan(elasticpar.dp) ) || ( ~isnan(elasticpar.q) && ~isnan(elasticpar.dp) )
        error('Exactly one of q or dp is required. The other must be absent or NaN.')
    end
    
    %%%%%%%%%%%%%%%%%%%%%%%%%%%%%%%%%%%%%%%%%%%%%%%%%%%%%%%%%%%%%%%%%%%%%%%%
    % Set number of grid points
    N = elasticpar.N;
    
    %%%%%%%%%%%%%%%%%%%%%%%%%%%%%%%%%%%%%%%%%%%%%%%%%%%%%%%%%%%%%%%%%%%%%%%%
    % Unpack physical parameters
    a0 = elasticpar.a0;
    b0 = 1;
    b = b0;
    a = a0;
    n0 = elasticpar.n0;
    Gamma = elasticpar.gamma ;
    q = elasticpar.q;
    dp = elasticpar.dp;
    sigstar = elasticpar.sigstar;
    
    %%%%%%%%%%%%%%%%%%%%%%%%%%%%%%%%%%%%%%%%%%%%%%%%%%%%%%%%%%%%%%%%%%%%%%%%
    % Calculate q if dp is fixed
    if isnan(q)
        q = dp/log(b0/a0);
    end
    
    %%%%%%%%%%%%%%%%%%%%%%%%%%%%%%%%%%%%%%%%%%%%%%%%%%%%%%%%%%%%%%%%%%%%%%%%
    % Create desired grid
    if isfield(elasticpar,'spacing') && strcmp(elasticpar.spacing,'log')
        r = logspace(log10(a0),log10(b0),N);
    else
        r = linspace(a0,b0,N);
    end 
  
    %%%%%%%%%%%%%%%%%%%%%%%%%%%%%%%%%%%%%%%%%%%%%%%%%%%%%%%%%%%%%%%%%%%%%%%%
    % Analytical solution
    B1 = (1+Gamma)/2*q*log(a0)+b0^2/(b0^2-a0^2)*((1+Gamma)/2*q*log(b0/a0)+sigstar);
    B2 = b0^2*a0^2/(b0^2-a0^2)*((1+Gamma)/2*q*log(b0/a0)+sigstar);
    
    u = -q*r.*log(r)/2+(2*B1+q)*r/(2*(1+Gamma))+B2./((1-Gamma)*r);

    dudrs = -q*(log(r)+1)/2 + (2*B1+q)/(2*(1+Gamma)) - B2./((1-Gamma)*r.^2);

    sigr = dudrs + Gamma*u./r;
    sigt = Gamma*dudrs +u./r;
    
    p = q*log(b0./r);

    n = n0 + (1-n0)*( u./r + dudrs );
    
    %%%%%%%%%%%%%%%%%%%%%%%%%%%%%%%%%%%%%%%%%%%%%%%%%%%%%%%%%%%%%%%%%%%%%%%%
    % Calculate quantities numerically
    int_p = trapz(r,p);
    int_sigt = trapz(r,sigt);
  
end
