# Supplementary material for: From arteries to boreholes: steady-state response of a poroelastic cylinder to fluid injection
Source: Proc Math Phys Eng Sci. 2017 May 31;473(2201):20160753. doi: 10.1098/rspa.2016.0753 (PMC5454344; doi:10.1098/rspa.2016.0753)
Supplement: MATLAB files [file rspa20160753supp2.zip › ESM_MATLAB/Lk0_zerodisp.m]

function [r,n,u,a,b,sigr,sigt,p,q,int_p,int_sigt] = Lk0_zerodisp(elasticpar)
    
    %%%%%%%%%%%%%%%%%%%%%%%%%%%%%%%%%%%%%%%%%%%%%%%%%%%%%%%%%%%%%%%%%%%%%%%%
    % This function solves the L-k0 model for u(1)=0
    
    %%%%%%%%%%%%%%%%%%%%%%%%%%%%%%%%%%%%%%%%%%%%%%%%%%%%%%%%%%%%%%%%%%%%%%%%
    % Set some default values
    if ~isfield(elasticpar,'N')
        elasticpar.N = 2000;  
    end
    
    %%%%%%%%%%%%%%%%%%%%%%%%%%%%%%%%%%%%%%%%%%%%%%%%%%%%%%%%%%%%%%%%%%%%%%%%
    % Check to make sure that the parameters include exactly one of q vs dp
    if ~isfield(elasticpar,'q')
        elasticpar.q = NaN;
    end
    if ~isfield(elasticpar,'dp')
        elasticpar.dp = NaN;
    end
    if ( isnan(elasticpar.q) && isnan(elasticpar.dp) ) || ( ~isnan(elasticpar.q) && ~isnan(elasticpar.dp) )
        error('Exactly one of q or dp is required. The other must be absent or NaN.')
    end
    
    %%%%%%%%%%%%%%%%%%%%%%%%%%%%%%%%%%%%%%%%%%%%%%%%%%%%%%%%%%%%%%%%%%%%%%%%
    % Set number of grid points
    N = elasticpar.N;
    
    %%%%%%%%%%%%%%%%%%%%%%%%%%%%%%%%%%%%%%%%%%%%%%%%%%%%%%%%%%%%%%%%%%%%%%%%
    % Unpack physical parameters
    a0 = elasticpar.a0;
    b = 1;
    n0 = elasticpar.n0;
    Gamma = elasticpar.gamma ;
    q = elasticpar.q;
    dp = elasticpar.dp;
    
    %%%%%%%%%%%%%%%%%%%%%%%%%%%%%%%%%%%%%%%%%%%%%%%%%%%%%%%%%%%%%%%%%%%%%%%%
    % Calculate q if dp is fixed
    if isnan(q)
        q = dp/log(1/a0);
    end
    
    %%%%%%%%%%%%%%%%%%%%%%%%%%%%%%%%%%%%%%%%%%%%%%%%%%%%%%%%%%%%%%%%%%%%%%%%
    % Create desired grid
    if isfield(elasticpar,'spacing') && strcmp(elasticpar.spacing,'log')
        r = logspace(log10(a0),log10(1),N);
    else
        r = linspace(a0,b,N);
    end
    
    %%%%%%%%%%%%%%%%%%%%%%%%%%%%%%%%%%%%%%%%%%%%%%%%%%%%%%%%%%%%%%%%%%%%%%%%
    % Analytical solution
    c1 = (((1+Gamma)*q*(a0^2)*log(a0)+(1-Gamma)*q*(b^2)*log(b)+q*(a0)^2)/(2*((1+Gamma)*(a0^2)+(b^2)*(1-Gamma))));
    c2 = ((b^2)*(q)*(a0^2)*((1+Gamma)*log(b/a0)-1))/(2*((1+Gamma)*(a0^2)+(b^2)*(1-Gamma)));
    
    u = -q*r.*log(r)/2+c1*r+c2./r;
    dudr = -q*(log(r)+1)/2 + c1 -(c2./(r.^2));
    
    n = n0 + (1-n0)*( u./r + dudr );
    a = a0;
    
    sigr = dudr + Gamma*(u./r);
    sigt = Gamma*dudr + (u./r);
    
    p = q*log(1./r);
    
    %%%%%%%%%%%%%%%%%%%%%%%%%%%%%%%%%%%%%%%%%%%%%%%%%%%%%%%%%%%%%%%%%%%%%%%%
    % Calculate desired quntities numerically
    int_p = trapz(r,p);
    int_sigt = trapz(r,sigt);
    
    
end
