# Supplementary material for: From arteries to boreholes: steady-state response of a poroelastic cylinder to fluid injection
Source: Proc Math Phys Eng Sci. 2017 May 31;473(2201):20160753. doi: 10.1098/rspa.2016.0753 (PMC5454344; doi:10.1098/rspa.2016.0753)
Supplement: MATLAB files [file rspa20160753supp2.zip › ESM_MATLAB/Nk0_apstress.m]

function [r,n,u,a,b,sigr,sigt,p,q,int_p,int_sigt] = Nk0_apstress(elasticpar) 

    %%%%%%%%%%%%%%%%%%%%%%%%%%%%%%%%%%%%%%%%%%%%%%%%%%%%%%%%%%%%%%%%%%%%%%%%
    % This function solves the N-k0 model for sigr(b) = sigstar
    
    %%%%%%%%%%%%%%%%%%%%%%%%%%%%%%%%%%%%%%%%%%%%%%%%%%%%%%%%%%%%%%%%%%%%%%%%
    % Check to make sure that the parameters include exactly one of q vs dp
    if ~isfield(elasticpar,'q')
        elasticpar.q = NaN;
    end
    if ~isfield(elasticpar,'dp')
        elasticpar.dp = NaN;
    end
    if ( isnan(elasticpar.q) && isnan(elasticpar.dp) ) || ( ~isnan(elasticpar.q) && ~isnan(elasticpar.dp) )
        error('Exactly one of q or dp is required. The other must be absent or NaN.')
    end
    if ~isnan(elasticpar.q)
        elasticpar.qVSdp = 'q';
        disp('!! Using fixed q !!')
    else
        elasticpar.qVSdp = 'dp';
        disp('!! Using fixed dp !!')
    end
    if ~isfield(elasticpar,'uguess')
        elasticpar.uguess = 0;
    end
    %%%%%%%%%%%%%%%%%%%%%%%%%%%%%%%%%%%%%%%%%%%%%%%%%%%%%%%%%%%%%%%%%%%%%%%%
    % Set number of grid points
    N = 200;
    
    %%%%%%%%%%%%%%%%%%%%%%%%%%%%%%%%%%%%%%%%%%%%%%%%%%%%%%%%%%%%%%%%%%%%%%%%
    % Unpack physical parameters
    a0 = elasticpar.a0;
    n0 = elasticpar.n0;
    Gamma = elasticpar.gamma ;
    q = elasticpar.q;
    dp = elasticpar.dp;
    b0 = 1;
    sigstar = elasticpar.sigstar;
    
    %%%%%%%%%%%%%%%%%%%%%%%%%%%%%%%%%%%%%%%%%%%%%%%%%%%%%%%%%%%%%%%%%%%%%%%%
    % Set default values for control parameters
    if ~isfield(elasticpar,'minchange')
        elasticpar.minchange = 1e-14;
        disp('!! Using minchange = 1e-14 !!')
    end
    if ~isfield(elasticpar,'tol')
        elasticpar.tol = 1e-10;
        disp('!! Using tol = 1e-10 !!')
    end
    if ~isfield(elasticpar,'maxresid')
        elasticpar.maxresid = 1e7;
        disp('!! Using maxresid = 1e7 !!')
    end
    if ~isfield(elasticpar,'maxnoit')
        elasticpar.maxnoit = 1e3;
        disp('!! Using maxnoit = 1e3 !!')
    end
    
    %%%%%%%%%%%%%%%%%%%%%%%%%%%%%%%%%%%%%%%%%%%%%%%%%%%%%%%%%%%%%%%%%%%%%%%%
    % Extract control parameters
    minchange = elasticpar.minchange;
    tol = elasticpar.tol;
    maxresid = elasticpar.maxresid;
    maxnoit = elasticpar.maxnoit;
    
    %%%%%%%%%%%%%%%%%%%%%%%%%%%%%%%%%%%%%%%%%%%%%%%%%%%%%%%%%%%%%%%%%%%%%%%%
    % Build Chebyshev differentiation matrices and initialise system
    [X,D] = chebdif(N,2);
    i = [2:N-1];
    I = eye(N);
    u = zeros(N,1)+elasticpar.uguess; % initial guess
    res = 1;
    change = 1;
    tol = elasticpar.tol;
    minchange = elasticpar.minchange;
    noit = 0;

    stop = false;
    %%%%%%%%%%%%%%%%%%%%%%%%%%%%%%%%%%%%%%%%%%%%%%%%%%%%%%%%%%%%%%%%%%%%%%%%
    % Start iteration loop
    while ~stop

        if  change<minchange && res < tol % Newton iterations/Criterion for convergence
            stop = true;
        end

        noit = noit + 1;
        a = u(1) + a0;
        b = u(N) + b0;
        r = -(b-a)/2*X + (b+a)/2;
        dXdr = -2/(b-a);
        E1 = dXdr*D(:,:,1);
        E2 = (dXdr^2)*D(:,:,2);
        if strcmp(elasticpar.qVSdp,'dp')
           q = dp/log(b/a);
        end 
        
        %%%%%%%%%%%%%%%%%%%%%%%%%%%%%%%%%%%%%%%%%%%%%%%%%%%%%%%%%%%%%%%%%%%%%%%%
        %Calculate strains and J
        
        lamt = 1./(1-u(i)./r(i));
        lamt1 = 1./(1-u(1)./r(1));
        lamtN = 1/(1-u(N)/r(N));
        lamr = 1./(1-E1(i,:)*u);
        lamr1 = 1/(1-E1(1,:)*u);
        lamrN = 1/(1-E1(N,:)*u);
        J = lamt.*lamr;
        J1 = lamr1*lamt1;
        JN = lamrN*lamtN;
        top = -q*J+(1-lamt./lamr).*(log(lamr)+Gamma*log(lamt)-Gamma)+(1-Gamma)*log(lamt./lamr);
        bottom = lamr.*r(i).*(1-(log(lamr)+Gamma*log(lamt)));

        %%%%%%%%%%%%%%%%%%%%%%%%%%%%%%%%%%%%%%%%%%%%%%%%%%%%%%%%%%%%%%%%%%%%%%%%
        % Calculate residual (analytical)
        F = [ 1/J1*(log(lamr1)+ Gamma*log(lamt1))  ; ...
              E2(i,:)*u-top./bottom ; ...
             1/JN*(log(lamrN)+ Gamma*log(lamtN)) - sigstar];

        quotient = top./bottom;

        %%%%%%%%%%%%%%%%%%%%%%%%%%%%%%%%%%%%%%%%%%%%%%%%%%%%%%%%%%%%%%%%%%%%%%%
        % Numerically generate Jacobian DF/DU
        for jquot = 1:N

            ueps = u;
            ueps(jquot) = u(jquot)+ N^4*eps;


            lamteps  = 1./(1-(diag(1./r(i))*I(i,:))*ueps);
            lamreps = 1./(1-E1(i,:)*ueps);
            Jeps = lamteps.*lamreps;
            topeps = -q*J+(1-lamteps./lamreps).*(log(lamreps)+Gamma*log(lamteps)-Gamma)+(1-Gamma)*log(lamteps./lamreps);
            bottomeps = lamreps.*r(i).*(1-(log(lamreps)+Gamma*log(lamteps)));
            quotienteps = topeps./bottomeps;

            Dquotient(:,jquot) = (quotienteps - quotient)/(N^4*eps);

        end

        %%%%%%%%%%%%%%%%%%%%%%%%%%%%%%%%%%%%%%%%%%%%%%%%%%%%%%%%%%%%%%%%%%%%%%%%
        % Calculate approximate numerical Jacobian with approximate BCs
        
        dFapprox = [ E1(1,:) + (Gamma/a)*I(1,:) ; ...
                     E2(i,:) - Dquotient ; ... 
                     E1(N,:) + (Gamma/b)*I(N,:)];
                 
        %%%%%%%%%%%%%%%%%%%%%%%%%%%%%%%%%%%%%%%%%%%%%%%%%%%%%%%%%%%%%%%%%%%%%%%%
        % Update solution
             
        if sigstar<0
            if u(1)>= 0

                unew = min(b,u-dFapprox\F);

            elseif u(1) <0;

                unew = max(-(b-a-u(end)),u-dFapprox\F);

            else 


                unew = u-dFapprox\F;

            end 
        elseif sigstar >= 0 

            unew = max(0,u-dFapprox\F);
        end            

  
        %%%%%%%%%%%%%%%%%%%%%%%%%%%%%%%%%%%%%%%%%%%%%%%%%%%%%%%%%%%%%%%%%%%%%%%    
        % Calculate the residual

        res = norm(F,inf)/N+norm(imag(unew),inf);
        change = norm(unew-u,inf)+norm(imag(unew),inf);
        u = unew;
        

        %%%%%%%%%%%%%%%%%%%%%%%%%%%%%%%%%%%%%%%%%%%%%%%%%%%%%%%%%%%%%%%%%%%%%%%
        % Kill the code if the residual is too big or the number of iterations is too many (ie, if code has failed)

        if res > maxresid

            error(['residual greater than ' num2str(maxresid)])

        end 
        if noit > maxnoit

            error(['number of iterations greater than ' num2str(maxnoit)])

        end

        disp(['Nk0_apstress  iteration ' num2str(noit) ': res = ' num2str(res) ' and change = ' num2str(change)])
        
    end
    
    %%%%%%%%%%%%%%%%%%%%%%%%%%%%%%%%%%%%%%%%%%%%%%%%%%%%%%%%%%%%%%%%%%%%%%%
    % Calculate output quanitites 
    q = real(q);
    u = real(u);
    n = (1-n0)*(diag(1./r)*E1)*(r.*u-u.^2/2)+n0;
    lamtt = 1./(1-u./r);
    lamrt =1./(1-E1*u);
    Jt = lamrt.*lamtt;
    sigr = 1./Jt.*(log(lamrt)+Gamma*log(lamtt));
    sigt = 1./Jt.*(log(lamrt)*Gamma+log(lamtt));
    p = q*log(b./r);

    int_p = (b-a)/2*pi/(N-1)*sqrt(1-X.^2)'*p;
    int_sigt = (b-a)/2*pi/(N-1)*sqrt(1-X.^2)'*sigt;
 

    %%%%%%%%%%%%%%%%%%%%%%%%%%%%%%%%%%%%%%%%%%%%%%%%%%%%%%%%%%%%%%%%%%%%%%%%
    % If points wanted on a logarithmically spaced grid interpolate    
    if isfield(elasticpar,'spacing') && strcmp(elasticpar.spacing,'log')
        logr = logspace(log10(a),log10(b),N);
        logx = (b+a -2*logr)/(b-a);
        u = chebint(u, logx);
        n = chebint(n,logx);
        sigr = chebint(sigr, logx);
        sigt = chebint(sigt, logx);
        p = chebint(p,logx);
        r = logr';
    end

end
