# Supplementary material for: From arteries to boreholes: steady-state response of a poroelastic cylinder to fluid injection
Source: Proc Math Phys Eng Sci. 2017 May 31;473(2201):20160753. doi: 10.1098/rspa.2016.0753 (PMC5454344; doi:10.1098/rspa.2016.0753)
Supplement: MATLAB files [file rspa20160753supp2.zip › ESM_MATLAB/NkKC_zerodisp.m]

function [r,n,u,a,b,sigr,sigt,p,q,int_p,int_sigt] = NkKC_zerodisp(elasticpar) 

    %%%%%%%%%%%%%%%%%%%%%%%%%%%%%%%%%%%%%%%%%%%%%%%%%%%%%%%%%%%%%%%%%%%%%%%%
    % This function solves the N-kKC model for u(1)=0
    
    %%%%%%%%%%%%%%%%%%%%%%%%%%%%%%%%%%%%%%%%%%%%%%%%%%%%%%%%%%%%%%%%%%%%%%%%
    % Check to make sure that the parameters include exactly one of q vs dp
    if ~isfield(elasticpar,'q')
        elasticpar.q = NaN;
    end
    if ~isfield(elasticpar,'dp')
        elasticpar.dp = NaN;
    end
    if ( isnan(elasticpar.q) && isnan(elasticpar.dp) ) || ( ~isnan(elasticpar.q) && ~isnan(elasticpar.dp) )
        error('Exactly one of q or dp is required. The other must be absent or NaN.')
    end
    if ~isnan(elasticpar.q)
        elasticpar.qVSdp = 'q';
        disp('!! Using fixed q !!')
    else
        elasticpar.qVSdp = 'dp';
        disp('!! Using fixed dp !!')
    end
    if ~isfield(elasticpar,'uguess')
        elasticpar.uguess = 0;
    end
    %%%%%%%%%%%%%%%%%%%%%%%%%%%%%%%%%%%%%%%%%%%%%%%%%%%%%%%%%%%%%%%%%%%%%%%%
    % Set number of grid points
    N = 200;
    
    %%%%%%%%%%%%%%%%%%%%%%%%%%%%%%%%%%%%%%%%%%%%%%%%%%%%%%%%%%%%%%%%%%%%%%%%
    % Unpack physical parameters
    a0 = elasticpar.a0;
    n0 = elasticpar.n0;
    b0 = 1;
    Gamma = elasticpar.gamma ;
    dp = elasticpar.dp;
    q = elasticpar.q;

    %%%%%%%%%%%%%%%%%%%%%%%%%%%%%%%%%%%%%%%%%%%%%%%%%%%%%%%%%%%%%%%%%%%%%%%%
    % Set default values for control parameters
    if ~isfield(elasticpar,'minchange')
        elasticpar.minchange = 1e-14;
        disp('!! Using minchange = 1e-14 !!')
    end
    if ~isfield(elasticpar,'tol')
        elasticpar.tol = 1e-10;
        disp('!! Using tol = 1e-10 !!')
    end
    if ~isfield(elasticpar,'maxresid')
        elasticpar.maxresid = 1e7;
        disp('!! Using maxresid = 1e7 !!')
    end
    if ~isfield(elasticpar,'maxnoit')
        elasticpar.maxnoit = 1e3;
        disp('!! Using maxnoit = 1e3 !!')
    end
    
    %%%%%%%%%%%%%%%%%%%%%%%%%%%%%%%%%%%%%%%%%%%%%%%%%%%%%%%%%%%%%%%%%%%%%%%%
    % Extract control parameters
    minchange = elasticpar.minchange;
    tol = elasticpar.tol;
    maxresid = elasticpar.maxresid;
    maxnoit = elasticpar.maxnoit;
    
    %%%%%%%%%%%%%%%%%%%%%%%%%%%%%%%%%%%%%%%%%%%%%%%%%%%%%%%%%%%%%%%%%%%%%%%%
    % Build Chebyshev differentiation matrices and initialise the problem
    [X,D] = chebdif(N,2);
    i = [2:N-1];
    I = eye(N);
    u = zeros(N,1)+elasticpar.uguess; % initial guess
    res = 1;
    change = 1;
    noit = 0;
    stop = false;
    %%%%%%%%%%%%%%%%%%%%%%%%%%%%%%%%%%%%%%%%%%%%%%%%%%%%%%%%%%%%%%%%%%%%%%%%
    % Start iteration loop    
    while ~stop
        
        if  change<minchange && res < tol % Newton iterations /Criterion for convergenc
            stop = true;
        end
        
        noit = noit + 1;
        a = u(1) + a0;
        r = -(1-a)/2*X + (1+a)/2;
        dXdr = -2/(1-a);
        E1 = dXdr*D(:,:,1);
        E2 = (dXdr^2)*D(:,:,2);
        if strcmp(elasticpar.qVSdp,'dp')
            n = (1-n0)*(diag(1./r)*E1)*(r.*u-u.^2/2)+n0;
            K = (1-n0)^2/n0^3*n.^3./(1-n).^2;
            int = (1-a)/2*pi/(N-1)*sqrt(1-X.^2)'*(1./(r.*K));
            q = dp/int ;
        end 
        
        %%%%%%%%%%%%%%%%%%%%%%%%%%%%%%%%%%%%%%%%%%%%%%%%%%%%%%%%%%%%%%%%%%%%%%%%
        %Calculate strains and J
        
        lamt = 1./(1-u(i)./r(i));
        lamt1 = 1./(1-u(1)./r(1));
        lamr = 1./(1-E1(i,:)*u);
        lamr1 = 1/(1-E1(1,:)*u);
        J = lamt.*lamr;
        J1 = lamr1*lamt1;
        top = (1-lamt./lamr).*(log(lamr)+Gamma*log(lamt)-Gamma)+(1-Gamma)*log(lamt./lamr);
        bottom = lamr.*r(i).*(1-(log(lamr)+Gamma*log(lamt)));
        
        %%%%%%%%%%%%%%%%%%%%%%%%%%%%%%%%%%%%%%%%%%%%%%%%%%%%%%%%%%%%%%%%%%%%%%%%
        % Analytically build an approximate Kozeny-Carman component of the residual
        T=zeros(size(1:N-1));
        B=T;
        A = B;
        dT1 = zeros(N-1,N);
        dB1 = dT1;
        dA = zeros(N,N);
        j = 2:N-1;
        T(j) = (n0^3)*((1-(diag(1./r(j))*E1(j,:))*(r.*u-u.^2/2))).^2;
        B(j) = r(j).*((1-n0)*(diag(1./r(j))*E1(j,:))*(r.*u-u.^2/2)+n0).^3;
        A(j) = T(j)./B(j);
        
        %%%%%%%%%%%%%%%%%%%%%%%%%%%%%%%%%%%%%%%%%%%%%%%%%%%%%%%%%%%%%%%%%%%%%%%%
        % Calculate residual (analytical)
        F = [ 1/J1*(log(lamr1)+ Gamma*log(lamt1)) ; ...
              E2(i,:)*u-top./bottom + q*A(i)'.*J.*r(i)./bottom ; ...
              u(N) ];
        
        quotient = top./bottom;
        
        %%%%%%%%%%%%%%%%%%%%%%%%%%%%%%%%%%%%%%%%%%%%%%%%%%%%%%%%%%%%%%%%%%%%%%%
        % Numerically generate Hencky component Jacobian DF/DU
        
        for jquot = 1:N
            
            ueps = u;
            ueps(jquot) = u(jquot)+ N^4*eps;
            aeps = ueps(1) + a0;
            reps = -(1-aeps)/2*X + (1+aeps)/2;
            
            lamteps  = 1./(1-(diag(1./reps(i))*I(i,:))*ueps);
            lamreps = 1./(1-E1(i,:)*ueps);
            
            Jeps = lamteps.*lamreps;
            topeps = (1-lamteps./lamreps).*(log(lamreps)+Gamma*log(lamteps)-Gamma)+(1-Gamma)*log(lamteps./lamreps);
            bottomeps = lamreps.*reps(i).*(1-(log(lamreps)+Gamma*log(lamteps)));
            quotienteps = topeps./bottomeps;
            Dquot(:,jquot) = (quotienteps - quotient)/(N^4*eps);
            
        end
        
        %%%%%%%%%%%%%%%%%%%%%%%%%%%%%%%%%%%%%%%%%%%%%%%%%%%%%%%%%%%%%%%%%%%%%%%%
        % Analytically build an approximate Kozeny-Carman component of the Jacobian
        
        for k = 1:N
            
            dT1(j,k) =  2*(n0^3)*(1-(diag(1./r(j))*E1(j,:))*(r.*u-u.^2/2)).*E1(j,k)*(1-u(k)/r(k));
            
            dB1(j,k) = 3*((1-n0)*E1(j,:)*(r.*u-u.^2/2)+n0*r(j)).^2*(1-n0).*(E1(j,k)*(1-u(k)/r(k)));
            
            dA(j,k) = (B(j)'.*dT1(j,k)-T(j)'.*dB1(j,k))./(B(j)'.^2);
            
        end
        
        %%%%%%%%%%%%%%%%%%%%%%%%%%%%%%%%%%%%%%%%%%%%%%%%%%%%%%%%%%%%%%%%%%%%%%%%
        % Combine approximately analytically evaluated  Kozeny-Carman element of the
        % Jacobian with numerically generated Hencky compontent to generate
        % approximate Jacobian with approximate BCs
        
        dFapprox = [E1(1,:) + (Gamma/a)*I(1,:); ...
                    E2(i,:) - Dquot + q*dA(i,:) ; ... 
                    I(N,:)]; 
        
        %%%%%%%%%%%%%%%%%%%%%%%%%%%%%%%%%%%%%%%%%%%%%%%%%%%%%%%%%%%%%%%%%%%%%%%%
        % Update solution and calculate the residual
           
        unew = max(0,u-dFapprox\F); 
        res = norm(F,inf)/N+norm(imag(unew),inf);
        change = norm(unew-u,inf)+norm(imag(unew),inf);
        u = unew;
        
        %%%%%%%%%%%%%%%%%%%%%%%%%%%%%%%%%%%%%%%%%%%%%%%%%%%%%%%%%%%%%%%%%%%%%%%
        % Kill the code if the residual is too big or the number of iterations is too many (ie, if code has failed)
        if res > maxresid
            error(['residual greater than ' num2str(maxresid)])
        end
        if noit > maxnoit
            error(['number of iterations greater than ' num2str(maxnoit)])
        end
        
        disp(['NkKC_zerodisp iteration ' num2str(noit) ': res = ' num2str(res) ' and change = ' num2str(change)])
        
    end
   
    %%%%%%%%%%%%%%%%%%%%%%%%%%%%%%%%%%%%%%%%%%%%%%%%%%%%%%%%%%%%%%%%%%%%%%%
    % Calculate output quanitites      
    n = (1-n0)*(diag(1./r)*E1)*(r.*u-u.^2/2)+n0;
    lamtt = 1./(1-u./r);
    lamrt =1./(1-E1*u);
    Jt = lamrt.*lamtt;
    sigr = 1./Jt.*(log(lamrt)+Gamma*log(lamtt));
    sigt = 1./Jt.*(log(lamrt)*Gamma+log(lamtt));
    p = calc_ps(r,n);
    
    int_p = (1-a)/2*pi/(N-1)*sqrt(1-X.^2)'*p;
    int_sigt = (1-a)/2*pi/(N-1)*sqrt(1-X.^2)'*sigt;
    b = b0;
    
    %%%%%%%%%%%%%%%%%%%%%%%%%%%%%%%%%%%%%%%%%%%%%%%%%%%%%%%%%%%%%%%%%%%%%%%%
    % If points wanted on a logarithmically spaced grid interpolate    
     
     if isfield(elasticpar,'spacing') && strcmp(elasticpar.spacing,'log')
        logr = logspace(log10(a),log10(1),N);
        logx = (1+a -2*logr)/(1-a);
        u = chebint(u, logx);
        n = chebint(n,logx);
        sigr = chebint(sigr, logx);
        sigt = chebint(sigt, logx);
        p = chebint(p,logx);
        r = logr';
    end
    
    %%%%%%%%%%%%%%%%%%%%%%%%%%%%%%%%%%%%%%%%%%%%%%%%%%%%%%%%%%%%%%%%%%%%%%%%
    % Calculate pressure numerically
    function p = calc_ps(r,n)
        Ydot = q./((r).*((((1-n0)^2)/(n0^3)) * ((n.^3)./((1-n).^2))));
        p = trapz(r,Ydot) - cumtrapz(r,Ydot);
    end
    
end
