# Supplementary material for: From arteries to boreholes: steady-state response of a poroelastic cylinder to fluid injection
Source: Proc Math Phys Eng Sci. 2017 May 31;473(2201):20160753. doi: 10.1098/rspa.2016.0753 (PMC5454344; doi:10.1098/rspa.2016.0753)
Supplement: MATLAB files [file rspa20160753supp2.zip › ESM_MATLAB/QkKC_apstress.m]

function [r,n,u,a,b,sigr,sigt,p,q,int_p,int_sigt] = QkKC_apstress(elasticpar) 

    %%%%%%%%%%%%%%%%%%%%%%%%%%%%%%%%%%%%%%%%%%%%%%%%%%%%%%%%%%%%%%%%%%%%%%%%
    % This function solves the Q-kKC model for sigr(b) = sigstar
    
    %%%%%%%%%%%%%%%%%%%%%%%%%%%%%%%%%%%%%%%%%%%%%%%%%%%%%%%%%%%%%%%%%%%%%%%%
    % Check to make sure that the parameters include exactly one of q vs dp
    if ~isfield(elasticpar,'q')
        elasticpar.q = NaN;
    end
    if ~isfield(elasticpar,'dp')
        elasticpar.dp = NaN;
    end
    if ( isnan(elasticpar.q) && isnan(elasticpar.dp) ) || ( ~isnan(elasticpar.q) && ~isnan(elasticpar.dp) )
        error('Exactly one of q or dp is required. The other must be absent or NaN.')
    end
    if ~isnan(elasticpar.q)
        elasticpar.qVSdp = 'q';
        disp('!! Using fixed q !!')
    else
        elasticpar.qVSdp = 'dp';
        disp('!! Using fixed dp !!')
    end
    
    %%%%%%%%%%%%%%%%%%%%%%%%%%%%%%%%%%%%%%%%%%%%%%%%%%%%%%%%%%%%%%%%%%%%%%%%
    % Set number of grid points
    N = 200;
    
    %%%%%%%%%%%%%%%%%%%%%%%%%%%%%%%%%%%%%%%%%%%%%%%%%%%%%%%%%%%%%%%%%%%%%%%%
    % Unpack physical parameters
    a0 = elasticpar.a0;
    n0 = elasticpar.n0;
    Gamma = elasticpar.gamma ;
    sigstar = elasticpar.sigstar;
    b0 = 1;
    dp = elasticpar.dp;
    q = elasticpar.q; 
   
    %%%%%%%%%%%%%%%%%%%%%%%%%%%%%%%%%%%%%%%%%%%%%%%%%%%%%%%%%%%%%%%%%%%%%%%%
    % Set default values for control parameters
    if ~isfield(elasticpar,'minchange')
        elasticpar.minchange = 1e-14;
        disp('!! Using minchange = 1e-14 !!')
    end
    if ~isfield(elasticpar,'tol')
        elasticpar.tol = 1e-10;
        disp('!! Using tol = 1e-10 !!')
    end
    if ~isfield(elasticpar,'maxresid')
        elasticpar.maxresid = 1e7;
        disp('!! Using maxresid = 1e7 !!')
    end
    if ~isfield(elasticpar,'maxnoit')
        elasticpar.maxnoit = 1e3;
        disp('!! Using maxnoit = 1e3 !!')
    end
    if ~isfield(elasticpar,'uguess')
        elasticpar.uguess = 0;
    end
    %%%%%%%%%%%%%%%%%%%%%%%%%%%%%%%%%%%%%%%%%%%%%%%%%%%%%%%%%%%%%%%%%%%%%%%%
    % Extract control parameters
    minchange = elasticpar.minchange;
    tol = elasticpar.tol;
    maxresid = elasticpar.maxresid;
    maxnoit = elasticpar.maxnoit;
    
    %%%%%%%%%%%%%%%%%%%%%%%%%%%%%%%%%%%%%%%%%%%%%%%%%%%%%%%%%%%%%%%%%%%%%%%%
    % Build Chebyshev differentiation matrices and initialise problem 
    [X,D] = chebdif(N,2);
    i = [2:N-1];
    I = eye(N);
    u = zeros(N,1)+elasticpar.uguess; % initial guess
    res = 1;
    change = 1;
    noit = 0;
    stop = false;
    %%%%%%%%%%%%%%%%%%%%%%%%%%%%%%%%%%%%%%%%%%%%%%%%%%%%%%%%%%%%%%%%%%%%%%%%
    % Start iteration loop
    while ~stop
        
        if  change<minchange && res < tol % Newton iterations /Criterion for convergence
            stop = true;
        end
        
        noit = noit+1;
        a = u(1) + a0;
        b = u(N) + b0;
        r = -(b-a)/2*X + (b+a)/2;
        dXdr = -2/(b-a);
        E1 = dXdr*D(:,:,1);
        E2 = (dXdr^2)*D(:,:,2);
        if strcmp(elasticpar.qVSdp,'dp')
            n = (1-n0)*(diag(1./r)*E1)*(r.*u-u.^2/2)+n0;
            K= (1-n0)^2/n0^3*n.^3./(1-n).^2;
            int = (b-a)/2*pi/(N-1)*sqrt(1-X.^2)'*(1./(r.*K));
            q = dp/int;
        end
        
        %%%%%%%%%%%%%%%%%%%%%%%%%%%%%%%%%%%%%%%%%%%%%%%%%%%%%%%%%%%%%%%%%%%%%%%%
        % Analytically build Kozeny-Carman element of the residual and Jacobian
        T = zeros(size(1:N-1));
        B = T;
        A = B;
        dT1 = zeros(N-1,N);
        dB1 = dT1;
        dA = zeros(N,N);
        j = 2:N-1;
        T(j) = (n0^3)*((1-(diag(1./r(j))*E1(j,:))*(r.*u-u.^2/2))).^2;
        B(j) = r(j).*((1-n0)*(diag(1./r(j))*E1(j,:))*(r.*u-u.^2/2)+n0).^3;
        A(j) = T(j)./B(j);
        
        for k = 1:N
            dT1(j,k) = 2*(n0^3)*(1-(diag(1./r(j))*E1(j,:))*(r.*u-u.^2/2)).*E1(j,k)*(1-u(k)/r(k));
            dB1(j,k) = 3*((1-n0)*E1(j,:)*(r.*u-u.^2/2)+n0*r(j)).^2*(1-n0).*(E1(j,k)*(1-u(k)/r(k)));
            dA(j,k) = (B(j)'.*dT1(j,k)-T(j)'.*dB1(j,k))./(B(j)'.^2);
        end 
        
        
        %%%%%%%%%%%%%%%%%%%%%%%%%%%%%%%%%%%%%%%%%%%%%%%%%%%%%%%%%%%%%%%%%%%%%%%%
        % Calculate residual (analytical)
        F = [ E1(1,:)*u+(Gamma/a)*u(1) ; ...
              (E2(i,:)+diag(1./r(i))*E1(i,:)-diag(1./r(i).^2)*I(i,:))*u + q*A(i)' ; ...
              E1(N,:)*u+(Gamma/b)*u(N)-sigstar ];
        %%%%%%%%%%%%%%%%%%%%%%%%%%%%%%%%%%%%%%%%%%%%%%%%%%%%%%%%%%%%%%%%%%%%%%%%
        % Calculate Jacobian (analytical)
        dF = [ E1(1,:) + (Gamma/a)*I(1,:); ...
               E2(i,:) + diag(1./r(i))*E1(i,:) - diag(1./r(i).^2)*I(i,:) + q*dA(i,:); ...
               E1(N,:) + (Gamma/b)*I(N,:) ];
        % Include contributions of a = u(1)+a0 and b = u(N)+b0
        drdu_a = (X+1)/2;
        drdu_b = (1-X)/2;
        
        dF(i,1) = dF(i,1) + (2/(b-a))*E2(i,:)*u - ((-a+(b-a)*X(i))./((r(i).^2)*(b-a))).*(E1(i,:)*u) - (1./(r(i).^3)).*drdu_a(i).*u(i);
        dF(i,N) = dF(i,N) - (2/(b-a))*E2(i,:)*u - (( b-(b-a)*X(i))./((r(i).^2)*(b-a))).*(E1(i,:)*u) - (1./(r(i).^3)).*drdu_b(i).*u(i);
        
        dndu_a = (1-n0)*( -((-a+(b-a)*X(i))./((r(i).^2)*(b-a))).*(E1(i,:)*(r.*u-(u.^2)/2)) + (1./r(i)).*(E1(i,:)*(drdu_a.*u)) );
        dndu_b = (1-n0)*( -(( b-(b-a)*X(i))./((r(i).^2)*(b-a))).*(E1(i,:)*(r.*u-(u.^2)/2)) + (1./r(i)).*(E1(i,:)*(drdu_b.*u)) );
        n = (1-n0)*(diag(1./r)*E1)*(r.*u-u.^2/2) + n0;
        dA_a = ((n0^3)/((1-n0)^2))*( 2*(n(i).^3).*r(i).*(1-n(i)).*dndu_a - ((1-n(i)).^2).*((n(i).^3).*drdu_a(i)+r(i).*3.*(n(i).^2).*dndu_a) );
        dA_b = ((n0^3)/((1-n0)^2))*( 2*(n(i).^3).*r(i).*(1-n(i)).*dndu_b - ((1-n(i)).^2).*((n(i).^3).*drdu_b(i)+r(i).*3.*(n(i).^2).*dndu_b) );
        
        dF(i,1) = dF(i,1) + q*dA_a;
        dF(i,N) = dF(i,N) + q*dA_b;
        
        dF(1,1) = E1(1,1) + (1/(b-a))*E1(1,:)*u + ( 1/a - (1/(a^2))*u(1) )*Gamma;
        dF(1,N) = E1(1,N) - (1/(b-a))*E1(1,:)*u;
        dF(N,1) = E1(N,1) + (1/(b-a))*E1(N,:)*u;
        dF(N,N) = E1(N,N) - (1/(b-a))*E1(N,:)*u + ( 1/b - (1/(b^2))*u(N) )*Gamma;
        
        
        %%%%%%%%%%%%%%%%%%%%%%%%%%%%%%%%%%%%%%%%%%%%%%%%%%%%%%%%%%%%%%%%%%%%%%%%
        % Update solution  
        if sigstar<0
            if u(N)>= 0
                unew = min(5*b,u-dF\F);
            elseif u(N)<0;
                unew = max(-(b-a-u(1)),u-dF\F);
            else
                unew = u-dF\F;
            end
        elseif sigstar >= 0
            unew = max(0,u-dF\F);
        end
        
        %%%%%%%%%%%%%%%%%%%%%%%%%%%%%%%%%%%%%%%%%%%%%%%%%%%%%%%%%%%%%%%%%%%%%%%    
        % Calculate the residual
        res = norm(F,inf)/N+norm(imag(unew),inf);
        change = norm(unew-u,inf)+norm(imag(unew),inf);
        u = unew;
        
 
        %%%%%%%%%%%%%%%%%%%%%%%%%%%%%%%%%%%%%%%%%%%%%%%%%%%%%%%%%%%%%%%%%%%%%%%
        % Kill the code if the residual is too big or the number of iterations is too many (ie, if code has failed)
      
        if res > maxresid
            error(['residual greater than ' num2str(maxresid)])
        end
        if noit > maxnoit
            error(['number of iterations greater than ' num2str(maxnoit)])
        end
        
        disp(['QkKC_apstress iteration ' num2str(noit) ': res = ' num2str(res) ' and change = ' num2str(change)])
        
    end
   
    %%%%%%%%%%%%%%%%%%%%%%%%%%%%%%%%%%%%%%%%%%%%%%%%%%%%%%%%%%%%%%%%%%%%%%%
    % Calculate output quanitites 
    n = (1-n0)*(diag(1./r)*E1)*(r.*u-u.^2/2)+n0;
    sigr = E1*u+Gamma*(u./r);
    sigt = Gamma*E1*u+(u./r);
    p = calc_ps(r,n);
    
    int_p = (b-a)/2*pi/(N-1)*sqrt(1-X.^2)'*p;
    int_sigt = (b-a)/2*pi/(N-1)*sqrt(1-X.^2)'*sigt;
    
    %%%%%%%%%%%%%%%%%%%%%%%%%%%%%%%%%%%%%%%%%%%%%%%%%%%%%%%%%%%%%%%%%%%%%%%%
    % If points wanted on a logarithmically spaced grid interpolate
    if isfield(elasticpar,'spacing') && strcmp(elasticpar.spacing,'log')
        logr = logspace(log10(a),log10(b),N);
        logx = (b+a -2*logr)/(b-a);
        u = chebint(u, logx);
        n = chebint(n,logx);
        sigr = chebint(sigr, logx);
        sigt = chebint(sigt, logx);
        p = chebint(p,logx);
        r = logr';
    end
    
    %%%%%%%%%%%%%%%%%%%%%%%%%%%%%%%%%%%%%%%%%%%%%%%%%%%%%%%%%%%%%%%%%%%%%%%%
    % Calculate pressure numerically   
    function p = calc_ps(r,n)
        Ydot = q./((r).*((((1-n0)^2)/(n0^3)) * ((n.^3)./((1-n).^2))));
        p = trapz(r,Ydot) - cumtrapz(r,Ydot);
    end
    
end
