# Supplementary material for: From arteries to boreholes: steady-state response of a poroelastic cylinder to fluid injection
Source: Proc Math Phys Eng Sci. 2017 May 31;473(2201):20160753. doi: 10.1098/rspa.2016.0753 (PMC5454344; doi:10.1098/rspa.2016.0753)
Supplement: MATLAB files [file rspa20160753supp2.zip › ESM_MATLAB/README.txt]

%%%%%%%%%%%%%%%%%%%%%%%%%%%%%%%%%%%%%%%%%%%%%%%%%%%%%%
LCA and CWM, 2017-02-21
%%%%%%%%%%%%%%%%%%%%%%%%%%%%%%%%%%%%%%%%%%%%%%%%%%%%%%

This is a suite of MATLAB functions that implement the analytical and numerical steady-state solutions to a nonlinear ODE as described in Auton & MacMinn, 2017.

Included are 13 functions to implement the actual solutions:
    - Lk0_apstress.m
    - Lk0_zerodisp.m
    - LkKC_apstress.m
    - LkKC_zerodisp.m
    - Qk0_apstress.m
    - Qk0_zerodisp.m
    - QkKC_apstress.m
    - QkKC_apstress_approxJacobian.m (converges better sometimes)
    - QkKC_zerodisp.m
    - Nk0_apstress.m
    - Nk0_zerodisp.m
    - NkKC_apstress.m
    - NkKC_zerodisp.m
Where "L", "Q", and "N" refer to the linear, quasi-linear, and nonlinear models, respectively; "k0" and "kKC" refer to constant and to Kozeny-Carman permeabilities, respectively; and "apstress" and "zerodisp" refer to an applied stress at the outer boundary and to zero displacement at the outer boundary, respectively.

These functions should be reasonably well documented. Any/All of them can be tested with the script tester.m.

The scripts fig* use the functions above to generate data and draw the figures in the manuscript.
    - Figures 2 and 3: fig2_and_fig3.m and fig2_and_fig3_helper.m
    - Figure 4: fig_geometry.m and fig_geometry_helper.m and fig_geometry_helper_zd_dp.m
    - Figure 5: fig_geo_force.m and fig_geometry_helper.m and fig_geometry_helper_zd_dp.m

Several of these scripts will generate hundreds or thousands of numerical solutions, which will involve a long runtime (hours or days). The results are saved entirely at the end, so these scripts will restart from the beginning if stopped prematurely.

Note that nearly all of these scripts require the functions chebdif.m by Weideman & Reddy (http://dip.sun.ac.za/~weideman/research/differ.html). Some also require chebint.m.

Additionally, fig2_and_fig3.m require the cbrewer package from the MATLAB File Exchange: http://uk.mathworks.com/matlabcentral/fileexchange/34087-cbrewer---colorbrewer-schemes-for-matlab
