# Supplementary material for: From arteries to boreholes: steady-state response of a poroelastic cylinder to fluid injection
Source: Proc Math Phys Eng Sci. 2017 May 31;473(2201):20160753. doi: 10.1098/rspa.2016.0753 (PMC5454344; doi:10.1098/rspa.2016.0753)
Supplement: MATLAB files [file rspa20160753supp2.zip › ESM_MATLAB/tester.m]

clear all; close all; clc
elasticpar.gamma = .4;
elasticpar.n0 = .5;
% elasticpar.a0 = 1e-2;
elasticpar.sigstar = 0;
% elasticpar.dp = .1;
elasticpar.q = 8;

% dp =  [0.001,0.01,0.02,0.04,0.08,0.16];
% elasticpar.dp = .16;
% 0.001: elasticpar.a0 = 0.9965;
% 0.01: elasticpar.a0 = 0.9793;
%0.02 elasticpar.a0 = .9592;
%0.04 elasticpar.a0 = .9208;
% 0.08 elasticpar.a0 = 0.8508;
elasticpar.a0 = 1E-1;

elasticpar.minchange = 1e-6 ;
elasticpar.tol = 1e-6;

elasticpar.maxresid = 1e7;
elasticpar.maxnoit = 1e4;
% elasticpar.spacing = 'log';

% [r,n,u,a,b,sigr,sigt,p,q,int_p,int_sigt] = Lk0_zerodisp(elasticpar);
% [r,n,u,a,b,sigr,sigt,p,q,int_p,int_sigt] = Lk0_apstress(elasticpar);
% [r,n,u,a,b,sigr,sigt,p,q,int_p,int_sigt] = Qk0_zerodisp(elasticpar); 
% [r,n,u,a,b,sigr,sigt,p,q,int_p,int_sigt] = Qk0_apstress(elasticpar);
% [r,n,u,a,b,sigr,sigt,p,q,int_p,int_sigt] = Nk0_zerodisp(elasticpar);
% [r,n,u,a,b,sigr,sigt,p,q,int_p,int_sigt] = Nk0_apstress(elasticpar); 
% [r,n,u,a,b,sigr,sigt,p,q,int_p,int_sigt] = LkKC_zerodisp(elasticpar); 
% [r,n,u,a,b,sigr,sigt,p,q,int_p,int_sigt] = LkKC_apstress(elasticpar);
[r,n,u,a,b,sigr,sigt,p,q,int_p,int_sigt] = QkKC_zerodisp(elasticpar);
[r,n,u,a,b,sigr,sigt,p,q,int_p,int_sigt] = QkKC_apstress(elasticpar);
% [r,n,u,a,b,sigr,sigt,p,q,int_p,int_sigt] = NkKC_zerodisp(elasticpar);
% [r,n,u,a,b,sigr,sigt,p,q,int_p,int_sigt] = NkKC_apstress(elasticpar);
